# Supplementary material for: Anti-Inflammatory Activity of a CB2 Selective Cannabinoid Receptor Agonist: Signaling and Cytokines Release in Blood Mononuclear Cells
Source: Molecules. 2021 Dec 23;27(1):64. doi: 10.3390/molecules27010064 (PMC8746368; doi:10.3390/molecules27010064)
Supplement: Supplementary file 1 [file molecules-27-00064-s001.zip]

Archive with 1 entries (1 files):
- molecules-1502012-supplementary.pdf
